# Supplementary material for: Recombinant Ehrlichia canis GP19 Protein as a Promising Vaccine Prototype Providing a Protective Immune Response in a Mouse Model
Source: Vet Sci. 2022 Jul 27;9(8):386. doi: 10.3390/vetsci9080386 (PMC9414908; doi:10.3390/vetsci9080386)
Supplement: Supplementary file 1 [file vetsci-09-00386-s001.zip]

Archive with 1 entries (1 files):
- vetsci-1805658-supplementary.pdf
